# Supplementary material for: Peritoneal washing cytology status as a crucial prognostic determinant in patients with localized pancreatic ductal adenocarcinoma who underwent curative-intent resection following preoperative chemoradiotherapy
Source: PLoS One. 2024 Sep 6;19(9):e0309834. doi: 10.1371/journal.pone.0309834 (PMC11379204; doi:10.1371/journal.pone.0309834)
Supplement: S1 Data set — (XLSX) [file pone.0309834.s001.xlsx]

## Sheet: Table 1 
Case #	Age	Gender (male/female)	Performance status (0/1/2)	Serum level CA19-9 before CRT (U/mL)	Serum level of CEA before CRT (ng/mL)	Neutrophil to lymphocyte ratio before CRT	Prognostic nutritional index before CRT	Serum level of CA19-9 after CRT (U/mL)	Serum level of CEA after CRT (ng/mL)	Serum level of CA19-9 before surgery (U/mL)	Serum level of CEA before surgery (ng/mL)	Neutrophil to lymphocyte ratio before surgery	Prognostic nutritional index before surgery	Tumor location (head/body or tail)	Tumor size before CRT (mm)	Grade of local invasion before CRT (T1/T2/T3/T4)	Resectability before CRT (R/BR-PV/BR-A/UR-LA)	Lymph nodal metastasis before CRT (cN0/N1a/N1b)	Bile duct invasion before CRT (no/yes)	Duodenal invasion before CRT (no/yes)	Anterior pancreatic tissue invasion before CRT (no/yes)	Retropancreatic tissue invasion before CRT (no/yes)	Extrapancreatic nerve plexus invasion before CRT (no/yes)	Invasion of other organs before CRT (no/yes)	Tumor size before surgery (mm)	Resectability before surgery (R/BR-PV/BR-A/UR-LA)	Grade of local invasion before surgery CRT (T1/T2/T3/T4)	Lymph nodal metastasis before surgery (cN0/N1a/N1b)	Portal venous system invasion before CRT (no/yes)	CA invasion before CRT (no/yes)	CHA invasion before surgery (no/yes)	SMA invasion before CRT (no/yes)	CY status (CY +/CY - )
1	69	male	2	969.1	2.8	0	47.7	133.3	2	127.3	2	3.7	46.4	body or tail	19.4	T4	BR-A	N0	no	no	yes	yes	yes	yes	17.2	BR-A	T4	N0	yes	no	no	yes	CY +
2	72	male	0	36.3	2.6	3	46.8	17.5	2.4	17.5	2.4	3.8	41.7	head	30	T4	BR-A	N0	yes	yes	yes	yes	yes	no	39.1	BR-A	T4	N0	yes	no	no	yes	CY +
3	72	female	0	192	2.2	5.4	38.6	12	1.8	15.5	2		35	head	26.2	T4	BR-A	N0	yes	yes	no	yes	yes	no	22.1	BR-A	T4	N0	yes	no	yes	yes	CY -
4	65	female	1	102.4	2	2.3	46.9	38.1	2.4	32.5	2.3	1.8	47.4	head	36.4	T4	BR-A	N1b	yes	yes	yes	yes	yes	no	39.9	UR-LA	T4	N1b	yes	no	no	yes	CY -
5	72	female	1	7053.8	14.2	4	34.6	13	2	13	2	11.3	38.8	body or tail	25.2	T4	BR-A	N0	no	no	yes	yes	yes	no	19.3	BR-A	T4	N0	yes	no	no	yes	CY -
6	68	male	1	54.6	3.6	1.2	53.8	9.9	4.4	6.1	2.6	2.2	41.7	body or tail	36.4	T4	BR-A	N0	no	no	yes	yes	yes	no	31.5	UR-LA	T4	N0	yes	no	yes	yes	CY -
7	67	male	0	161.1	5.5	1.8	43.6	40.4	5	30.6	5.4	1.3	40.4	head	38.3	T3	BR-A	N0	no	yes	yes	yes	yes	no	25.4	BR-PV	T3	N0	yes	no	yes	no	CY -
8	74	female	0	1165.6	1.2	4.8	34.5	109.1	1.1	22.1	1	2.9	43.7	head	35.6	T4	BR-A	N0	yes	yes	yes	yes	yes	no	21.6	BR-A	T4	N0	yes	no	no	yes	CY -
9	65	male	0	446	19.8	2.3	44.2	59.5	7	8.7	7.9	7.5	41.8	head	31	T3	BR-A	N0	yes	yes	yes	no	yes	no	35.2	BR-A	T3	N0	yes	no	yes	no	CY -
10	77	female	1	4.1	1.5	2.4	42.5	5	1.7	5	1.7	6.3	40.2	body or tail	18.8	T4	BR-A	N0	no	no	no	yes	yes	no	14.7	BR-A	T4	N0	yes	no	no	yes	CY -
11	57	male	1	6.5	8.9	3.9	52.1	6.7	8.4	6.7	8.4	5.3	47.7	head	34.6	T4	BR-A	N0	no	yes	yes	yes	yes	no	25.7	UR-LA	T4	N0	yes	no	no	yes	CY -
12	64	male	0	2503.6	10.4		50.2	1029.2	6.4	24.8	5.2	7.9	45	head	24.4	T4	BR-A	N0	yes	yes	yes	yes	yes	no	34.8	BR-A	T4	N0	yes	no	no	yes	CY -
13	69	male	0	475.1	2.4		43.6	41.3	2.6	35.1	2.5	4.4	44	head	23.5	T4	BR-A	N0	yes	no	no	yes	yes	no	27	BR-A	T4	N0	yes	no	no	yes	CY -
14	70	female	0	1072.5	2.2		43.7	30.1	1.9	12.3	1.7	5.6	41.7	head	32.3	T4	BR-A	N1a	yes	yes	no	yes	yes	no	36.4	BR-A	T4	N0	no	no	no	yes	CY -
15	75	female	0	35.2	3.4		47.6	15.8	2.9	16.4	2.7	4.4	38.1	head	37.8	T4	BR-A	N0	yes	yes	yes	yes	yes	no	43.2	BR-A	T4	N0	yes	no	no	yes	CY -
16	58	female	0	474.1	1.2		52.4	83	0.8	28.4	0.9	1.7	42.7	head	32.8	T4	BR-A	N0	no	no	no	yes	yes	no	22.8	BR-A	T4	N0	yes	no	no	yes	CY -
17	52	female	0	101.5	9.2	3.3	44.1	0.4	4.5	0.4	4.5	4.4	48.1	head	25.7	T4	BR-A	N0	yes	no	yes	yes	yes	no	17.1	BR-A	T3	N0	yes	no	yes	yes	CY -
18	59	male	0	77.3	0.9	2.7	56.8	14.5	0.7	14.5	0.7	1.8	44.9	body or tail	33.1	T4	BR-A	N0	no	no	yes	yes	yes	no	20.9	BR-A	T4	N0	yes	no	no	yes	CY -
19	74	male	0	360.9	7.6	3.6	48.2	53	9.6	53	9.6	4	39.5	head	14.9	T4	BR-A	N0	no	no	no	yes	yes	no	16.5	BR-A	T4	N0	yes	no	no	yes	CY -
20	73	male	0	0.1	1.5	1.4	51.9	0.1	1.5	0.1	1.4	1.4	42.8	head	41.2	T4	BR-A	N0	yes	yes	yes	yes	yes	yes	37	BR-A	T4	N0	yes	no	no	yes	CY -
21	55	male	0	78.4	1.3	2.9	51.4	32.3	2.1	25.5	16.8	1.7	42	head	29	T4	BR-A	N1a	yes	no	yes	yes	yes	no	26.8	BR-A	T4	N1a	yes	no	no	yes	CY -
22	76	male	0	661.3	2.1	1.7	52.1	76.6	2.5	50	3	4.5	46.6	head	27.4	T3	BR-A	N0	yes	yes	yes	yes	no	no	19.7	BR-A	T3	N0	yes	no	yes	no	CY -
23	66	male	1	412.3	2.4	6.1	46.2	27.6	2.4	27.6	2.4	4.6	44	head	25	T4	BR-A	N0	yes	yes	yes	yes	yes	no	18.5	BR-A	T4	N0	yes	no	no	yes	CY -
24	45	male	0	7.3	2.7	1.7	55.2	11.1	3.4	11.1	3.4	1.4	47.7	body or tail	59.4	T3	BR-A	N0	no	no	yes	yes	yes	yes	24.9	R	T3	N0	yes	no	yes	no	CY -
25	60	male	0	403.7	2.6	1.3	48.9	107.2	2.9	87.2	5.9	4.1	39.1	head	25.4	T4	BR-A	N1a	yes	no	no	yes	yes	no	10.9	R	T3	N0	yes	no	no	yes	CY -
26	56	male	0	119.3	0.8	1.3	51.5	11.9	0.8	9.8	0.7	2.6	43.3	head	18.1	T4	BR-A	N1a	no	no	no	yes	yes	no	12.5	R	T3	N0	yes	no	no	yes	CY -
27	81	male	0	72.7	2.3	4.4	53.2	57.2	2.4	57.2	2.4	1.8	36.7	head	43.9	T3	BR-A	N0	no	yes	yes	yes	yes	no	41.6	BR-A	T3	N0	yes	no	yes	no	CY -
28	70	male	0	183.4	3.4	1.3	58.7	9.4	3	9.4	3	4.8	42.7	head	32.6	T4	BR-A	N0	no	no	no	yes	yes	no	32.4	BR-A	T4	N0	yes	no	no	yes	CY -
29	79	male	0	119.1	2.3	1.7	42	63	3.2	34.8	3.2	3.6	43.6	body or tail	26.6	T3	BR-A	N0	no	no	no	yes	yes	no	23.9	BR-A	T3	N0	yes	no	yes	no	CY -
30	82	male	0	66.1	4	1.9	53.6	927.9	2	75.6	4.1	3.3	40.9	head	29.5	T4	BR-A	N0	yes	no	no	yes	yes	no	25.2	BR-A	T4	N0	yes	no	no	yes	CY -
31	75	female	0	451	1.5	2.8	38	160.1	9.5	166.5	7.5	9.4	27.8	head	26.8	T4	BR-A	N0	yes	yes	yes	yes	yes	no	22.5	BR-A	T4	N0	yes	no	no	yes	CY -
32	62	male	0	31.7	4	8.5	45.9	19.4	4.2	19.4	4.2	8.9	40.1	head	27	T3	BR-A	N0	yes	yes	yes	yes	yes	no	22.6	BR-A	T3	N0	yes	no	yes	no	CY -
33	77	male	0	263.6	1.5	3	45.8	81.1	1.4	20.6	1.5	2.4	43.1	body or tail	22.7	T4	BR-A	N0	no	no	yes	yes	yes	no	22.5	BR-A	T4	N0	yes	no	no	yes	CY -
34	81	female	0	801.2	3.8	1.5	45.2	118.4	3.2	88	4.2	3.3	42.3	head	28.7	T4	BR-A	N0	no	yes	no	yes	yes	no	23.1	R	T3	N0	yes	no	no	yes	CY -
35	67	male	0	208	1.6	1	49.9	65.2	2.2	35	2	3.6	43.6	head	27.4	T4	BR-A	N0	yes	no	yes	yes	yes	no	25.4	BR-A	T4	N0	yes	no	no	yes	CY -
36	57	male	0	489	0.6	2.7	43.6	17.5	1	19.3	1.5	4.4	45.4	head	27.6	T4	BR-A	N1a	yes	no	yes	yes	yes	no		UR-LA	T4	N0	yes	no	no	yes	CY -
37	79	male	0	37.6	3.1	1.6	50	11	2.1	9.3	1.8	1.4	43.6	head	29	T4	BR-A	N0	yes	yes	yes	yes	yes	no	22.4	BR-A	T4	N0	yes	no	no	yes	CY -
38	41	male	0	63.3	3.1	2.5	53.4	7.7	1.7	7.7	1.7	6.2	44.6	head	40.7	T3	BR-PV	N1a	yes	yes	yes	yes	no	yes	31.8	BR-PV	T3	N0	yes	no	no	no	CY -
39	83	male	0	125.5	5.6	2	45.7	34.3	5.5	34.3	5.5	3	38	head	28.9	T3	BR-PV	N0	no	no	yes	yes	no	no	17.2	R	T3	N0	yes	no	no	no	CY -
40	72	male	1	2371.3	1.8	1.6	52.5	110.3	1.4	110.3	1.4	2.9	43.9	head	36.1	T3	BR-PV	N0	yes	yes	yes	yes	no	no	35.1	R	T3	N0	yes	no	no	no	CY -
41	67	male	1	131.8	67	5.3	46.6	117	5.5	117	5.5	6.4	37	head	49.3	T3	BR-PV	N1a	no	yes	yes	no	no	no	20.8	BR-PV	T3	N1b	yes	no	no	no	CY -
42	66	female	1	3	6.2	0.8	51.9	0.1	6	0.1	4.9	1.4	42.3	head	53	T3	BR-PV	N0	yes	yes	yes	no	no	no	21.1	R	T3	N0	yes	no	no	no	CY -
43	56	male	1	125.4	3.8	3.1	41.2	32.3	0	32.3		7.8	37.3	head	24.1	T3	BR-PV	N0	no	no	yes	no	no	yes	22.7	R	T3	N0	yes	no	no	no	CY -
44	65	male	0	132.5	7.6	1.2	52.8	4	7.5	4	7.5	2.7	47.8	head	23.8	T3	BR-PV	N0	no	no	no	yes	no	no	16.7	R	T3	N0	yes	no	no	no	CY -
45	67	male	0	173	1.7	2.3	41	16.6	1.7	16.6	1.7	3.2	42.6	head	24.7	T3	BR-PV	N0	no	no	yes	yes	no	no	30.4	BR-PV	T3	N0	yes	no	no	no	CY -
46	60	female	0	0.2	3.6		45.5	0.1	4.3	0.1	4.3	2.2	42.1	head	31.3	T3	BR-PV	N0	yes	no	yes	yes	no	no	19.4	BR-PV	T3	N0	yes	no	no	no	CY -
47	55	male	0	563.7	18.6		47.2	5.2	4.2	4.8	3.9	9.8	44.7	head	57.4	T3	BR-PV	N0	no	yes	yes	no	no	no	18.5	R	T3	N0	yes	no	no	no	CY -
48	49	male	0	3583.8	4.9		55.7	680.4	3	144.3	3.6	4.2	49.9	head	33.1	T3	BR-PV	N0	no	yes	yes	no	no	no	31.7	BR-PV	T3	N0	yes	no	no	no	CY -
49	52	female	0	33.9	1.7	4.2	46.2	6.9	1.6	6.9	1.6	6.1	43.8	head	27.5	T3	BR-PV	N0	yes	no	yes	yes	no	no	19.5	BR-PV	T3	N0	yes	no	no	no	CY -
50	52	male	0	84.5	2.2		50.3	15.6	1.8	11.9	1.4	3.8	46.4	head	32.7	T3	BR-PV	N0	yes	no	yes	yes	no	no	32.8	BR-PV	T3	N0	yes	no	no	no	CY -
51	70	male	0	64.3	2.1		49	19.9	2.5	15.9	1.9	1.4	48.6	head	27	T3	BR-PV	N0	no	no	yes	no	no	yes	15.5	BR-PV	T3	N0	yes	no	no	no	CY -
52	76	female	0	103.9	2.5	3.2	40.1	19.6	1.6	37	1.5	3.7	42.8	head	18.5	T3	BR-PV	N0	yes	no	yes	yes	no	no	15.7	BR-PV	T3	N0	yes	no	no	no	CY -
53	54	female	0	81.7	9.2	2.5	55.1	52.2	7.4	63	7.2	1.4	51.5	head	28.2	T3	BR-PV	N0	yes	yes	yes	yes	no	no	34.5	BR-PV	T3	N0	yes	no	no	no	CY -
54	58	male	0	81.9	4.2	9.3	40.4	9.4	1.9	9.4	1.9	4	42	head	40.8	T3	BR-PV	N1a	yes	yes	yes	yes	no	yes	51.8	BR-PV	T3	N1a	yes	no	no	no	CY -
55	75	male	0	391.4	4.9	1.8	44.7	42.6	7.3	31.8	3.4	2.6	43.6	head	30.8	T3	BR-PV	N0	yes	no	yes	yes	no	no	29	BR-PV	T3	N0	yes	no	no	no	CY -
56	62	male	0	65	1.6	2.3	55.1	37.3	1.6	33.7	1.5	4.9	45.5	head	31.9	T3	BR-PV	N0	no	no	yes	yes	no	no	32.5	BR-PV	T3	N0	yes	no	no	no	CY -
57	57	male	0	78.3	6.3	2.2	49.7	11.9	5.1	11.9	5.1	4.7	37.8	head	26.8	T3	BR-PV	N0	yes	no	yes	yes	no	no	19.4	BR-PV	T3	N0	yes	no	no	no	CY -
58	73	male	0	3415.6	1.1	2.7	43.4	687.5	1	22.9	1.8	3.3	43.7	head	31.8	T3	BR-PV	N0	yes	no	no	yes	no	no	19.6	BR-A	T3	N0	yes	no	no	no	CY -
59	58	male	0	290.1	3.4	2.2	59.3	331.6	3	33.3	2.9	1.4	49.1	head	24.4	T3	BR-PV	N0	no	no	yes	no	no	no	19.9	BR-PV	T3	N0	yes	no	no	no	CY -
60	73	male	0	27.9	16.3	2.2	43.6	6.8	9.8	5.2	5.6	3.5	40.1	head	34.6	T3	BR-PV	N0	yes	yes	yes	yes	no	no	27	BR-PV	T3	N0	yes	no	no	no	CY -
61	68	male	0	385.4	24.5		51.9	58.3	53.2	37	41.2	2.8	42.9	body or tail	18.6	T3	R	N0	no	no	yes	yes	no	no	15.3	BR-A	T4	N0	yes	no	no	no	CY +
62	70	male	0	526.3	4.8	4.1	48.3	54.7	3.8	54.7	3.8	2.9	41	head	69.9	T3	R	N1a	yes	yes	yes	yes	no	yes	45.3	R	T3	N0	yes	no	no	no	CY +
63	79	male	1	4111.5	8.5	4.8	42.1	1061.5	7	141.5	6.8	2	45.9	body or tail	18.3	T3	R	N0	no	no	yes	yes	no	no	24.7	R	T3	N0	no	no	no	no	CY +
64	49	male	0	7.9	3.5	1.3	46	112.7	9.9	112.7	9.9	9.6	35.6	head	27.7	T3	R	N0	no	no	yes	no	no	no	27.9	R	T3	N0	yes	no	no	no	CY -
65	84	male	0	3061.7	42.6	4	42.6	243.5	6.5	243.5	6.5	6	39	body or tail	44.9	T3	R	N0	no	no	yes	yes	yes	no	35.4	R	T3	N0	no	no	no	no	CY -
66	61	female	0	183	9	4.3	47.7	30.4	9.5	30.4	9.5	3	47.4	head	29.2	T3	R	N0	no	yes	yes	no	no	no	20.7	R	T3	N0	yes	no	no	no	CY -
67	65	male	1	24.5	3.9	5.7	46.7	36.3	3.9	12.3	2.7	2.9	45.5	head	17.5	T3	R	N1b	yes	no	yes	no	no	no	31.4	R	T3	N0	yes	no	no	no	CY -
68	67	female	0	573.3	3.1	1.9	48.8	582.7	2.5	582.7	2.5	2.2	49.9	body or tail	15.5	T1	R	N0	no	no	no	no	no	no	12.5	R	T1	N0	no	no	no	no	CY -
69	74	female	1	115.4	1.8	6.1	39.9	19.6	2	8.6	1.3	2	41.9	head	36	T3	R	N0	yes	no	no	yes	no	no	36.6	UR-LA	T3	N0	yes	no	no	no	CY -
70	62	female	1	187.5	6.1	2	46.3	78.5	7.2	58.6	7.1	4.7	40	head	18.1	T3	R	N0	yes	no	yes	no	no	no	19.7	R	T3	N0	yes	no	no	no	CY -
71	65	male	1	90.5	1.9	2.4	41.7	15.7	3	15.7	3	3	41.2	head	22.6	T1	R	N0	no	no	no	no	no	no	15.6	R	T1	N0	yes	no	no	no	CY -
72	85	male	1	47.5	2.3	2.9	45.8	13.2	1.6	13.2	1.6	5.3	38.4	head	26	T3	R	N0	yes	no	no	yes	no	yes	26.1	R	T3	N0	yes	no	no	no	CY -
73	69	female	0	869	5.9	1.8	53.6	13.3	4.2	13.3	4.2	2.1	49.1	head	16.6	T3	R	N0	no	no	yes	no	no	no	12.4	R	T3	N0	no	no	no	no	CY -
74	58	female	1	77	1	1.5	43.3	37.3	2.1	37.3	2.1	5	40.5	head	42.7	T3	R	N0	yes	yes	yes	no	no	no	32	BR-PV	T3	N0	yes	no	no	no	CY -
75	76	female	1	83.3	4.2	5.8	40.6	8.4	3.7	8.4	3.7	5	38.7	head	26.4	T3	R	N0	yes	no	yes	yes	no	no	25.7	R	T3	N0	yes	no	no	no	CY -
76	73	female	0	22.6	3.5	1.8	38	39.4	2.9	14.6	1.9	3.1	35.6	head	23.2	T3	R	N1a	yes	no	no	no	no	no	21.2	R	T3	N1a	no	no	no	no	CY -
77	67	female	2	1335.6	2.1	1.9	48	28.9	2.2	28.9	2.2	2.5	44.7	head	25.1	T3	R	N0	yes	yes	yes	yes	no	no	21.9	R	T3	N0	yes	no	no	no	CY -
78	68	male	1	443.4	3.6		49.1	688.5	4.5	688.5	4.5	5.3	43.6	body or tail	30.8	T3	R	N0	no	no	yes	yes	yes	no	26.7	R	T3	N0	no	no	no	no	CY -
79	69	female	1	26.1	1.3	1.8	45.5	30.5	2.1	21.5	2.8	1.6	42.9	head	23.8	T3	R	N1b	yes	no	yes	yes	no	no	21.8	R	T3	N1b	no	no	no	no	CY -
80	69	male	2	406	2.3		41.4	150.6	1.7	150.6	1.7	6.4	38.3	head	23.3	T3	R	N0	yes	no	yes	yes	no	no	20.3	R	T3	N0	yes	no	no	no	CY -
81	56	male	0	591.8	1.1	2.6	51.8	69.9	1.9	69.9	1.9	3.6	46.6	head	14.2	T3	R	N0	no	yes	yes	no	no	no	20.6	R	T3	N0	yes	no	no	no	CY -
82	72	male	0	5594.6	2		43.1	329.2	2	54.6	2.4	3.5	39.6	head	32	T3	R	N0	yes	yes	yes	yes	no	no	30.4	R	T3	N0	no	no	no	no	CY -
83	84	female	1	6058.1	9.3		39.3	147.7	8.6	64.5	7.2	7	41	head	30.1	T3	R	N0	yes	yes	no	yes	no	no	20.7	R	T3	N0	yes	no	no	no	CY -
84	64	female	1	99.6	2		48.7	56.8	0	56.8	2	3.6	40.3	body or tail	31.7	T3	R	N0	no	no	yes	yes	no	yes	24.5	R	T3	N0	no	no	no	no	CY -
85	65	female	0	147.5	1.3		48.1	38.4	1.3	22.2	1.3	1.4	54.7	body or tail	50.3	T3	R	N0	no	no	yes	yes	yes	no	38.6	R	T3	N0	no	no	no	no	CY -
86	59	male	0	709.1	1.9		47.4	404.2	3.1	14.3	1.5	4.8	39.8	head	26.9	T3	R	N0	yes	yes	yes	yes	no	no	26.1	R	T3	N0	yes	no	no	no	CY -
87	68	female	0	215.9	3.4		43.6	66.6	3.7	105.5	4.2	4.4	40.9	head	24.2	T3	R	N0	yes	no	no	yes	no	no	17.5	R	T3	N0	yes	no	no	no	CY -
88	71	male	0	243.1	4.2	1.4	53.9	47.2	2.9	39.9	3.6	1.4	45.1	body or tail	19.4	T3	R	N0	no	no	yes	yes	yes	no	12.5	R	T3	N0	no	no	no	no	CY -
89	70	female	0	3671.9	6.4	3.5	44.7	544.6	3.3	544.6	3.3	3.2	45.2	head	33.3	T3	R	N0	yes	yes	yes	yes	no	yes	26.2	R	T3	N0	yes	no	no	no	CY -
90	40	female	0	1102.7	4.2	2.6	45.6	394.3	2.3	224.8	2.3	9.9	37.1	head	40.2	T3	R	N0	yes	yes	yes	yes	no	no	35.8	R	T3	N0	yes	no	no	no	CY -
91	63	female	0	31	1.4	1.6	52.4	33.8	3.1	33.8	3.1	3.9	44.5	head	19.8	T3	R	N0	no	no	yes	yes	no	no	19.7	R	T3	N0	yes	no	no	no	CY -
92	51	male	0	89.7	4.2	1.9	58.1	16.7	0.9	17.2	2.2	1.9	57.8	body or tail	21.9	T3	R	N0	no	no	yes	yes	no	no	16.9	R	T3	N0	yes	no	no	no	CY -
93	75	male	0	29.6	2.8	2	53.2	26.4	2.9	26.4	2.9	4.6	37.4	head	23	T3	R	N0	yes	no	yes	no	no	no	20	R	T3	N0	yes	no	no	no	CY -
94	60	female	0	3658.6	9.2	6.6	44.8	109.1	5.6	82.4	4.5	1.7	42.6	head	26.7	T3	R	N0	yes	yes	yes	no	no	no	14.9	R	T3	N0	yes	no	no	no	CY -
95	71	male	1	1133.8	6.4	1.3	60.6	86.1	6.9	15.9	9.6	1.8	48.3	head	16.9	T3	R	N0	yes	yes	yes	no	no	no	10.9	R	T3	N0	yes	no	no	no	CY -
96	74	male	0	14.7	3.6	1.9	53.2	5.5	3.4	5.1	3.5	3.5	46.1	body or tail	19.2	T3	R	N0	no	no	yes	yes	no	no	12.7	R	T3	N0	no	no	no	no	CY -
97	76	male	0	0.6	5.6	2.6	47.7	0.1	4.9	0.1	14.3	6.1	44.3	body or tail	14.1	T3	R	N0	no	no	yes	yes	yes	no	19.2	R	T3	N0	no	no	no	no	CY -
98	75	male	0	16.3	1.7	3.1	48.4	9.7	3.3	9.7	3.3	2.6	44.4	head	25.6	T3	R	N0	no	no	yes	no	yes	no	22.9	R	T3	N0	yes	no	no	no	CY -
99	46	female	0	77.5	2	3.3	53.5	34.5	1.4	5.9	1.6	5.8	45	body or tail	42	T3	R	N0	no	no	yes	yes	yes	yes	26	R	T3	N0	no	no	no	no	CY -
100	69	male	0	141.1	2.2	2.9	51.5	21.6	2	21.6	2	6.4	42.3	head	12.6	T3	R	N0	yes	yes	no	no	no	no	10.4	R	T3	N0	no	no	no	no	CY -
101	78	female	0	1681.2	27.7	2.4	46.1	84.6	4.2	84.6	4	1.9	44.3	head	33.6	T3	R	N0	yes	yes	yes	no	no	no	19.6	R	T3	N0	yes	no	no	no	CY -
102	54	male	0	68.4	1.3	2.2	56	59.2	1.6	59.2	1.6	4	49.7	head	27	T3	R	N1a	yes	yes	yes	yes	no	no	14.6	R	T3	N0	no	no	no	no	CY -
103	72	female	0	28	7.5	4.4	53.1	8	4.1	9.9	4.8	3.8	40.2	body or tail	13.9	T3	R	N0	no	no	yes	yes	no	no	11.5	R	T3	N0	no	no	no	no	CY -
104	55	male	0	314	7.1	4.1	50.7	35.5	6.4	37.3	6.1	4.9	46.5	head	17.1	T3	R	N0	yes	no	no	no	no	no	12.3	R	T3	N0	yes	no	no	no	CY -
105	78	male	0	91.2	2.9	3.7	42.5	5.6	3.5	4.4	3.1	6.1	31.8	head	16.6	T3	R	N0	yes	no	no	no	no	no	15.2	R	T3	N0	no	no	no	no	CY -
106	81	female	0	392.7	5.2	1.2	45.3	79.1	0	79.1		1.2	52.2	body or tail	27.1	T4	UR-LA	N0	no	no	yes	yes	yes	no	18.8	UR-LA	T4	N0	yes	yes	yes	yes	CY +
107	54	female	0	2222.7	3.1	2.4	46	127.1	1.7	30.8	2.6	2.4	51.2	head	39.4	T4	UR-LA	N0	yes	yes	yes	yes	yes	yes	29.5	UR-LA	T4	N0	yes	no	no	yes	CY -
108	52	male	1	101.9	48	1.3	53.4	17.2	2.7	86.1	4.8	2.7	40	body or tail	43.2	T4	UR-LA	N0	no	no	yes	yes	yes	yes	27.6	UR-LA	T4	N0	yes	yes	yes	yes	CY -
109	68	female	0	0.1	3.9	1.3	48.4	1	3.4	1	3.4	3.9	41.1	body or tail	34.9	T4	UR-LA	N0	no	no	yes	yes	yes	no	24.4	UR-LA	T4	N0	yes	yes	yes	yes	CY -
110	67	female	2	24.3	1.8	1.5	45.3	6	1.6	6	1.6	3.7	43.5	head	23.8	T4	UR-LA	N0	yes	no	no	yes	yes	yes	26.3	UR-LA	T4	N0	yes	no	no	yes	CY -
111	68	female	0	3892.6	3.6	4.6	38.6	71.9	3.5	89.7	3.4	3.8	44.3	head	58.5	T4	UR-LA	N1a	yes	yes	yes	yes	yes	yes	25.3	UR-LA	T4	N1a	yes	no	no	yes	CY -
112	78	female	1	3666.5	7	3.3	38.6	88.4	10.6	88.4	10.6	3.6	40.1	head	37.1	T4	UR-LA	N1a	yes	yes	yes	yes	yes	no	27.9	UR-LA	T4	N1a	yes	no	yes	yes	CY -
113	65	female	0	351.2	5.9	2.5	44.5	76.4	0	76.4		5.7	47.6	head	42.9	T4	UR-LA	N0	yes	yes	yes	yes	yes	yes	35.4	UR-LA	T4	N0	yes	no	no	yes	CY -
114	76	male	0	40.7	3	1.2	53.3	47.4	3.2	47.4	3.2	3	50.8	body or tail	21.9	T4	UR-LA	N1a	no	no	no	yes	yes	no	18.2	UR-LA	T4	N0	yes	yes	yes	yes	CY -
115	74	male	0	14.2	1.6	3.4	44.3	14.2	1.4	14.2	1.4	3	35.1	head	36.8	T4	UR-LA	N0	yes	no	yes	yes	yes	no	41.4	UR-LA	T4	N0	yes	yes	yes	yes	CY -
116	73	male	0	274.3	59	3.1	50.9	84	0	32.9	6.6	4.9	50.2	head	27.4	T4	UR-LA	N0	no	no	no	yes	yes	yes	29.7	UR-LA	T4	N0	yes	yes	yes	yes	CY -
117	61	male	0	1032.1	15.5	1.6	56.9	332.7	5.6	62.7	13.6	2.4	41.8	body or tail	41.3	T4	UR-LA	N0	no	no	yes	yes	yes	no	31	UR-LA	T4	N0	yes	yes	yes	yes	CY -
118	79	female	0	12.8	11.1	1.5	45.6	13.7	7.2	13.1	4.2	2.6	49	head	33.5	T4	UR-LA	N0	no	yes	no	yes	yes	yes	26.1	UR-LA	T4	N0	yes	yes	yes	yes	CY -
119	76	female	1	23	3.5	1.4	53.4	13.1	3.2	7.8	2	3.5	40.1	head	37.1	T4	UR-LA	N0	no	no	yes	yes	yes	no	33	UR-LA	T4	N0	yes	no	no	yes	CY -
120	67	male	1	34	2.1	3.7	55.2	8.4	1.4	6.7	1.2	4.3	44.6	head	40.9	T4	UR-LA	N0	no	yes	yes	yes	yes	no	32.3	UR-LA	T4	N0	yes	no	no	yes	CY -
121	68	male	0	71.6	4.1	2	43.4	61.8	3.8	202.8	3.5	2.7	40.6	head	30.5	T4	UR-LA	N1b	yes	no	yes	yes	yes	no	27.1	UR-LA	T4	N0	yes	yes	yes	yes	CY -
122	49	male	0	0.2	2.6	1.2	51.8	0.1	2.4	0.1	2.4	1.3	45.4	head	37.7	T4	UR-LA	N0	yes	yes	yes	yes	yes	no	36.5	UR-LA	T4	N0	yes	yes	yes	no	CY -
123	59	female	0	301.7	2	2.6	50.2	58.1	1.8	27.4	1.7	3	43.8	body or tail	24.5	T4	UR-LA	N0	no	no	no	yes	yes	no	25.5	UR-LA	T4	N0	yes	yes	yes	no	CY -
124	69	male	0	22.7	3.5	1.6	50.4	10.7	3.2	8.8	4	5.2	42.5	body or tail	24.6	T4	UR-LA	N0	no	no	yes	yes	yes	no	14.4	UR-LA	T4	N0	yes	yes	yes	yes	CY -
125	67	male	0	336.9	4.7	4	41	27	3.8	14	5.7	4.3	41.7	head	24.2	T4	UR-LA	N0	yes	no	no	yes	yes	no	30.1	UR-LA	T4	N0	yes	no	no	yes	CY -
126	68	female	0	8.7	2.6	2.8	48.8	4.7	2.6	4.7	2.6	3.6	36.4	head	40.9	T3	UR-LA	N0	no	yes	yes	yes	yes	no	19.7	BR-PV	T3	N0	yes	no	yes	no	CY -
127	68	male	0	0.1	1.2	1.7	52.5	0.1	1.5	0.1	2	2.4	46.3	head	43.8	T4	UR-LA	N1a	yes	no	yes	yes	yes	no	34.7	UR-LA	T4	N1a	yes	no	no	yes	CY -
128	69	female	0	9.7	1.4	3.1	49.7	15	0.9	13.1	1.7	2.7	47	head	27.5	T4	UR-LA	N0	yes	no	no	yes	yes	no	31.4	UR-LA	T4	N0	yes	no	no	yes	CY -
129	76	male	1	1884.4	15.3	4.6	38.9	276.7	12.5	199.6	9.2	6.7	30.9	body or tail	36.6	T4	UR-LA	N0	no	no	yes	yes	yes	yes	18	UR-LA	T4	N0	yes	no	no	yes	CY -
130	73	female	0	903.4	3			187	3.7	106.9	2.5	3.8	40.1	body or tail	33.5	T4	UR-LA	N0	no	no	yes	yes	yes	no	26	UR-LA	T4	N0	yes	yes	yes	yes	CY -
131	64	male	0	363.1	2.9	1.5	56.2	81.7	3.3	81	2.9	3.6	41.2	body or tail	50.7	T4	UR-LA	N0	no	no	yes	yes	yes	no	34.5	UR-LA	T4	N0	yes	yes	yes	yes	CY -
132	72	male	0	197.7	15.4			29.6	9.1	9.2	5.1	3.1	45.1	head	28.6	T4	UR-LA	N0	no	no	no	yes	yes	no	26.4	UR-LA	T4	N0	yes	no	no	yes	CY -
133	68	female	0	887.1	1.2			52.7	1.2	17.1	1.6	11.2	37.6	head	40	T4	UR-LA	N0	no	no	no	no	yes	no	20.4	UR-LA	T4	N0	yes	yes	yes	yes	CY -
134	71	male	0	33	1.1			21.7	0.8	24.5	1.2	5.2	46.7	body or tail	29	T4	UR-LA	N0	no	no	yes	yes	yes	no	25	UR-LA	T4	N0	yes	yes	yes	no	CY -
135	66	female	0	1705.8	1.5			104.7	1	70.2	2.2	6	36.7	head	36	T4	UR-LA	N0	yes	yes	yes	yes	yes	no	22.5	UR-LA	T4	N0	yes	no	yes	yes	CY -
136	63	male	0	393	3.6	2	50.1	12	2.9	10.2	4.6	4	42.5	head	31.3	T4	UR-LA	N1a	yes	no	yes	yes	yes	no	33.6	UR-LA	T4	N0	yes	no	yes	yes	CY -
137	72	male	0	585.8	3.2	2	47.3	111.1	4.7	10	2	2.8	39.4	body or tail	41.2	T4	UR-LA	N0	yes	yes	yes	yes	yes	yes	30.8	UR-LA	T4	N0	yes	no	yes	yes	CY -
138	50	female	0	2260.2	6.4	3	50.3	112.4	3.1	79.3	2.4	7.7	26.2	head	42.9	T3	UR-LA	N0	no	yes	yes	yes	yes	no	33.1	UR-LA	T3	N0	yes	no	yes	no	CY -
139	72	male	0	0.1	1.4	15.1	41.4	0.1	1.6	0.4	3.1	13.3	36.3	body or tail	33.2	T4	UR-LA	N0	no	no	yes	yes	yes	yes	25.2	UR-LA	T4	N0	no	no	no	yes	CY -
140	66	female	0	8155.4	2.9	4	49.1	572.1	1.6	302.4	1.6	5.4	42.4	body or tail	28.9	T4	UR-LA	N0	no	no	yes	yes	yes	yes	26.3	BR-A	T4	N0	no	no	no	yes	CY -
141	66	male	0	169.7	1.8	4.3	57.8	79.4	2	18.3	2.1	6.5	42.7	head	45.1	T4	UR-LA	N1a	no	no	yes	yes	yes	no	43.6	UR-LA	T4	N1a	yes	yes	yes	no	CY -

## Sheet: Table 2
Case #	Interval from the initial treatment to surgery (months)	Mode of recurrence: Liver (yes/no)	Mode of recurrence: Peritoneal (yes/no)	Mode of recurrence: Lung (yes/no)	Mode of recurrence: Local (yes/no)	Mode of recurrence: Lymph node (yes/no)	Surgical procedure (PD/DP)	Operation time (min)	Estimated blood loss (ml)	Major postoperative complications* (yes/no)	Grade of local invasion (pT1 or T2/pT3)	Pathological lymph node metastasis (negative/positive)	Bile duct invasion (no/yes)	Duodenal invasion (no/yes)	Serial side of the anterior pancreatic tissue invasion (no/yes)	Retropancreatic tissue invasion (no/yes)	Portal venous system invasion (no/yes)	Extrapancreatic nerve plexus invasion (no/yes)	Invasion of other organs (no/yes)	Degree of the residual tumor (R0/R1)	Histological response to CRT (grade1-2/3-4)	CY status (CY +/CY - )	Conducting adjuvant chemotherapy (yes/no)
1	4.92857	no	yes	no	no	no	PD	436	542	yes	pT3	negative	no	no	yes	yes	no	yes	no	R0	grade 1-2	CY +	no
2	4.39286	yes	yes	no	no	no	PD	506	1025	no	pT3	negative	no	yes	yes	yes	no	yes	no	R0	grade 3-4	CY +	no
3	5.82143	no	no	no	no	yes	PD	620	1290	no	pT3	negative	no	no	yes	no	no	no	no	R0	grade 3-4	CY -	yes
4	4.42857	yes	no	no	no	no	PD	649	800	no	pT3	positive	no	yes	no	no	no	yes	no	R1	grade 1-2	CY -	yes
5	4.39286	no	no	no	no	no	PD	425	300	no	pT1 or T2	negative	no	no	no	no	no	no	no	R0	grade 3-4	CY -	yes
6	6.89286	yes	no	no	no	no	DP	509	855	no	pT3	negative	no	no	no	yes	yes	yes	no	R1	grade 1-2	CY -	yes
7	6	no	no	yes	no	no	PD	577	456	no	pT1 or T2	negative	no	no	no	no	no	no	no	R0	grade 1-2	CY -	no
8	7.67857	no	no	yes	no	no	PD	502	475	no	pT3	negative	no	yes	yes	no	no	no	no	R0	grade 1-2	CY -	yes
9	3.46429	no	no	no	no	no	PD	450	446	no	pT3	negative	yes	yes	yes	yes	no	yes	no	R0	grade 3-4	CY -	yes
10	3.28571	no	no	yes	no	no	PD	384	80	no	pT1 or T2	negative	no	no	no	no	no	no	no	R0	grade 3-4	CY -	yes
11	3.21429	yes	no	no	no	no	PD	746	1195	no	pT1 or T2	negative	no	no	no	no	no	no	no	R0	grade 3-4	CY -	yes
12	8.21429	no	no	yes	no	no	PD	689	825	no	pT1 or T2	negative	no	no	no	no	no	no	no	R0	grade 3-4	CY -	yes
13	3.96429	no	no	no	no	no	PD	675	796	yes	pT1 or T2	negative	no	no	no	no	no	no	no	R0	grade 3-4	CY -	no
14	4.96429	no	yes	no	no	no	PD	582	1289	no	pT3	negative	no	no	yes	yes	no	no	no	R0	grade 1-2	CY -	yes
15	5.21429	no	no	yes	no	no	PD	518	380	no	pT3	negative	yes	yes	yes	yes	no	yes	no	R0	grade 3-4	CY -	yes
16	4.03571	no	no	no	no	yes	PD	454	260	no	pT3	negative	no	no	no	no	no	yes	no	R0	grade 3-4	CY -	yes
17	3.57143	yes	no	no	no	no	PD	338	234	yes	pT1 or T2	negative	no	no	no	no	no	no	no	R0	grade 3-4	CY -	yes
18	3.85714	no	yes	no	no	no	PD	540	863	no	pT1 or T2	negative	no	no	no	no	no	no	no	R0	grade 1-2	CY -	yes
19	4	no	no	yes	no	no	PD	431	415	no	pT1 or T2	negative	no	no	no	no	no	no	no	R0	grade 3-4	CY -	yes
20	3.67857	yes	yes	no	no	no	PD	496	314	no	pT3	negative	no	yes	no	yes	yes	yes	no	R0	grade 3-4	CY -	no
21	3.60714	no	no	no	no	no	PD	815	795	yes	pT3	positive	no	no	no	yes	no	no	no	R0	grade 3-4	CY -	yes
22	5.07143	no	no	no	no	no	PD	597	361	no	pT3	negative	no	no	yes	no	no	no	no	R0	grade 3-4	CY -	yes
23	3.75	no	no	no	no	no	PD	377	400	yes	pT3	negative	yes	yes	no	no	no	no	no	R0	grade 1-2	CY -	yes
24	3.39286	no	no	no	no	no	PD	419	406	no	pT1 or T2	negative	no	no	no	no	no	no	no	R0	grade 3-4	CY -	yes
25	3.89286	no	no	no	no	no	PD	492	325	no	pT1 or T2	negative	no	no	no	no	no	no	no	R0	grade 3-4	CY -	yes
26	3.96429	yes	no	no	no	no	PD	432	238	yes	pT3	negative	no	no	yes	no	no	no	no	R0	grade 3-4	CY -	yes
27	4.21429	no	no	no	no	no	PD	653	733	no	pT3	negative	no	yes	yes	yes	yes	no	no	R0	grade 1-2	CY -	yes
28	3.10714	yes	no	no	no	no	PD	441	600	yes	pT1 or T2	positive	no	no	no	no	no	no	no	R0	grade 3-4	CY -	no
29	5.10714	yes	no	no	no	no	PD	525	577	no	pT1 or T2	negative	no	no	no	no	no	no	no	R0	grade 1-2	CY -	yes
30	7.03571	no	no	no	no	no	PD	610	1010	no	pT1 or T2	negative	no	no	no	no	no	no	no	R0	grade 3-4	CY -	yes
31	4.17857	no	yes	no	no	no	PD	511	881	yes	pT3	negative	yes	yes	no	yes	no	no	no	R0	grade 1-2	CY -	yes
32	2.96429	no	no	no	no	no	PD	680	1935	yes	pT3	negative	yes	yes	yes	yes	no	yes	no	R0	grade 1-2	CY -	yes
33	5.71429	no	yes	no	no	no	DP	341	561	yes	pT3	positive	no	no	yes	yes	yes	yes	no	R0	grade 1-2	CY -	yes
34	4	no	no	no	no	no	PD	372	120	yes	pT3	positive	no	yes	yes	yes	no	no	no	R0	grade 1-2	CY -	yes
35	4.78571	yes	yes	no	no	yes	PD	506	178	no	pT3	positive	yes	yes	yes	yes	yes	no	no	R1	grade 1-2	CY -	yes
36	10.75	no	no	no	yes	no	PD	475	157	no	pT3	negative	no	no	no	yes	no	no	no	R0	grade 1-2	CY -	yes
37	4.89286	no	no	no	no	no	PD	472	347	no	pT3	negative	no	yes	yes	yes	no	no	no	R0	grade 3-4	CY -	yes
38	2.85714	no	yes	no	no	no	PD	619	2380	yes	pT3	negative	no	yes	yes	yes	no	no	no	R0	grade 1-2	CY -	yes
39	3.78571	no	no	no	no	no	PD	360	200	yes	pT1 or T2	negative	no	no	no	no	no	no	no	R0	grade 1-2	CY -	yes
40	5.03571	no	no	no	yes	no	PD	451	943	no	pT1 or T2	negative	no	no	no	no	no	no	no	R0	grade 1-2	CY -	yes
41	3.21429	yes	no	no	no	no	PD	510	661	no	pT3	positive	no	yes	yes	no	yes	yes	no	R0	grade 1-2	CY -	yes
42	6.71429	no	no	no	no	no	PD	495	269	yes	pT3	negative	no	yes	no	no	no	no	no	R0	grade 3-4	CY -	yes
43	4.71429	no	no	no	no	no	PD	546	1003	no	pT1 or T2	negative	no	no	no	no	no	no	no	R0	grade 3-4	CY -	yes
44	3.21429	no	no	no	no	no	PD	424	400	no	pT3	negative	no	no	no	yes	no	no	no	R0	grade 1-2	CY -	yes
45	3.53571	no	yes	no	no	no	PD	537	1500	yes	pT3	negative	no	no	no	no	yes	no	no	R0	grade 3-4	CY -	yes
46	4.14286	no	no	no	no	no	PD	569	404	no	pT1 or T2	positive	no	no	no	yes	no	yes	no	R0	grade 3-4	CY -	yes
47	6.39286	no	no	no	no	no	PD	634	380	no	pT1 or T2	negative	no	no	no	no	no	no	no	R0	grade 3-4	CY -	yes
48	4.10714	no	no	no	yes	no	PD	550	323	no	pT3	negative	no	no	no	yes	no	no	no	R0	grade 3-4	CY -	yes
49	3.71429	no	no	yes	no	no	PD	532	281	no	pT3	negative	yes	no	no	yes	no	no	no	R0	grade 3-4	CY -	yes
50	3.60714	no	no	no	no	no	PD	569	1613	no	pT3	positive	no	yes	yes	yes	yes	yes	no	R0	grade 1-2	CY -	yes
51	3.82143	yes	no	no	no	no	PD	536	597	no	pT1 or T2	negative	no	no	no	no	no	no	no	R0	grade 1-2	CY -	yes
52	5.10714	yes	yes	no	no	no	PD	545	414	no	pT3	negative	no	no	no	no	no	yes	no	R1	grade 1-2	CY -	yes
53	4.57143	no	yes	yes	no	no	PD	670	1726	yes	pT3	positive	no	yes	yes	yes	no	no	no	R1	grade 1-2	CY -	yes
54	3.42857	no	no	yes	no	no	PD	521	1814	yes	pT3	positive	yes	yes	yes	yes	no	no	no	R0	grade 1-2	CY -	yes
55	4.75	no	yes	no	no	no	PD	518	810	yes	pT3	negative	yes	no	no	yes	yes	no	no	R0	grade 1-2	CY -	no
56	3.28571	no	no	no	no	no	PD	550	732	no	pT3	positive	yes	no	yes	yes	yes	no	no	R0	grade 1-2	CY -	yes
57	3.57143	no	no	no	no	no	PD	424	500	no	pT3	negative	no	no	no	yes	yes	no	no	R0	grade 3-4	CY -	yes
58	12.7143	no	no	no	no	no	PD	906	3181	yes	pT3	negative	no	no	no	yes	no	yes	no	R0	grade 3-4	CY -	yes
59	8.67857	no	no	no	no	no	PD	493	381	yes	pT3	negative	no	no	yes	no	no	no	no	R0	grade 3-4	CY -	yes
60	5.21429	no	no	no	no	no	PD	471	128	no	pT3	negative	no	no	no	yes	no	no	no	R0	grade 3-4	CY -	yes
61	4.96429	no	yes	no	yes	no	PD	463	227	no	pT3	negative	no	no	yes	yes	yes	no	no	R0	grade 3-4	CY +	yes
62	3.21429	no	yes	no	no	no	PD	506	800	no	pT1 or T2	negative	no	no	no	no	no	no	no	R0	grade 3-4	CY +	yes
63	5.10714	no	yes	no	no	no	DP	291	350	no	pT3	negative	no	no	no	yes	no	no	no	R0	grade 1-2	CY +	yes
64	3.60714	yes	no	no	no	no	PD	590	1999	yes	pT3	negative	yes	no	no	no	yes	no	no	R0	grade 1-2	CY -	yes
65	2.71429	no	no	no	no	no	DP	331	870	no	pT3	negative	no	no	no	yes	no	yes	no	R0	grade 1-2	CY -	yes
66	3.60714	no	no	no	no	yes	PD	526	110	no	pT3	positive	no	yes	no	no	no	no	no	R0	grade 1-2	CY -	yes
67	9.71429	no	no	no	no	no	PD	534	268	no	pT1 or T2	negative	no	no	no	no	no	no	no	R0	grade 3-4	CY -	yes
68	3.03571	no	yes	no	no	no	DP	322	430	no	pT1 or T2	negative	no	no	no	no	no	no	no	R0	grade 1-2	CY -	yes
69	3.78571	no	yes	no	no	no	PD	565	1883	no	pT3	positive	yes	no	no	yes	no	no	no	R0	grade 1-2	CY -	yes
70	4.67857	no	no	no	no	no	PD	440	420	no	pT3	negative	yes	no	no	no	no	no	no	R0	grade 1-2	CY -	yes
71	3.21429	no	no	no	no	no	PD	541	600	no	pT3	negative	no	no	no	yes	yes	no	no	R0	grade 1-2	CY -	yes
72	4.10714	no	no	no	no	no	PD	553	1575	yes	pT1 or T2	negative	no	no	no	no	no	no	no	R0	grade 1-2	CY -	no
73	4.5	no	no	yes	no	no	PD	348	151	no	pT1 or T2	positive	no	no	no	no	no	no	no	R0	grade 3-4	CY -	yes
74	4.92857	no	yes	no	no	no	PD	573	1251	yes	pT3	positive	no	yes	yes	yes	yes	no	no	R0	grade 1-2	CY -	yes
75	3.03571	no	no	yes	no	no	PD	417	548	yes	pT3	negative	no	no	no	yes	no	yes	no	R0	grade 1-2	CY -	yes
76	6	no	no	no	no	no	PD	617	303	no	pT1 or T2	negative	no	no	no	no	no	no	no	R0	grade 3-4	CY -	no
77	3.82143	yes	no	no	no	no	PD	483	106	no	pT3	negative	yes	yes	no	no	no	no	no	R0	grade 3-4	CY -	yes
78	3.75	no	no	no	no	no	DP	362	564	yes	pT3	negative	no	no	yes	yes	yes	no	no	R0	grade 1-2	CY -	yes
79	4.28571	no	no	no	no	no	PD	506	823	yes	pT3	positive	yes	no	no	no	no	no	no	R0	grade 1-2	CY -	yes
80	3	no	no	yes	no	no	PD	541	230	no	pT3	negative	no	no	no	yes	no	no	no	R0	grade 1-2	CY -	yes
81	3.25	no	no	yes	no	no	PD	519	550	no	pT3	positive	no	yes	no	no	yes	no	no	R0	grade 3-4	CY -	yes
82	6.71429	no	no	no	yes	no	PD	644	871	yes	pT1 or T2	negative	no	yes	no	no	no	no	no	R0	grade 1-2	CY -	yes
83	7	no	yes	no	no	no	PD	606	681	no	pT3	negative	yes	yes	yes	yes	no	no	no	R0	grade 1-2	CY -	no
84	3.82143	yes	no	no	no	no	DP	358	112	no	pT3	negative	no	no	yes	yes	yes	yes	yes	R0	grade 1-2	CY -	no
85	4.17857	no	no	yes	no	no	DP	267	309	no	pT1 or T2	negative	no	no	no	no	no	no	no	R0	grade 1-2	CY -	yes
86	6.53571	no	no	no	no	no	PD	729	450	no	pT3	positive	no	no	yes	yes	no	yes	no	R0	grade 3-4	CY -	yes
87	2.78571	no	no	no	no	no	PD	392	60	no	pT1 or T2	negative	no	no	no	no	no	no	no	R0	grade 1-2	CY -	yes
88	4.75	no	no	no	no	no	DP	343	356	no	pT1 or T2	negative	no	no	no	no	no	no	no	R0	grade 3-4	CY -	yes
89	2.96429	no	no	yes	no	no	PD	591	246	no	pT3	positive	yes	yes	no	no	yes	yes	no	R1	grade 1-2	CY -	yes
90	3.78571	yes	no	no	no	no	PD	596	1500	no	pT3	positive	yes	yes	no	no	no	no	no	R0	grade 1-2	CY -	yes
91	4.17857	no	no	no	no	no	PD	560	925	no	pT1 or T2	positive	no	no	no	no	no	no	no	R0	grade 1-2	CY -	yes
92	3.07143	no	no	no	no	no	DP	467	2825	no	pT1 or T2	negative	no	no	no	no	no	no	no	R0	grade 3-4	CY -	yes
93	4.10714	no	no	no	no	no	PD	499	1660	no	pT1 or T2	negative	no	no	no	no	no	no	no	R0	grade 1-2	CY -	no
94	9.78571	no	no	yes	no	no	PD	461	250	no	pT3	negative	yes	yes	no	no	no	no	no	R0	grade 1-2	CY -	yes
95	7.64286	no	no	no	no	no	PD	813	2864	yes	pT3	negative	no	no	no	yes	yes	no	no	R0	grade 3-4	CY -	no
96	4.5	no	no	no	yes	no	DP	259	150	yes	pT1 or T2	negative	no	no	no	no	no	no	no	R0	grade 3-4	CY -	yes
97	8.14286	no	yes	no	no	no	DP	293	369	no	pT3	negative	no	no	yes	yes	no	no	no	R0	grade 1-2	CY -	yes
98	4.5	no	no	no	no	no	PD	482	770	no	pT1 or T2	negative	no	no	no	no	no	no	no	R0	grade 3-4	CY -	no
99	9.35714	no	yes	no	no	no	DP	355	560	no	pT3	negative	no	no	no	yes	no	no	no	R0	grade 3-4	CY -	yes
100	3	no	no	no	no	no	PD	481	420	no	pT1 or T2	negative	no	no	no	no	no	no	no	R0	grade 3-4	CY -	yes
101	3.03571	no	no	yes	no	no	PD	395	150	no	pT3	negative	no	yes	no	no	no	no	no	R0	grade 3-4	CY -	yes
102	3.21429	no	no	no	no	no	PD	456	232	yes	pT3	negative	no	yes	yes	yes	no	no	no	R0	grade 1-2	CY -	yes
103	3.32143	no	no	no	no	no	PD	432	35	no	pT1 or T2	negative	no	no	no	no	no	no	no	R0	grade 1-2	CY -	yes
104	3.35714	no	no	no	no	no	PD	455	958	no	pT1 or T2	negative	no	no	no	no	no	no	no	R0	grade 3-4	CY -	yes
105	3.39286	no	no	no	no	no	PD	416	377	yes	pT3	negative	no	no	no	yes	no	no	no	R0	grade 3-4	CY -	no
106	2.89286	yes	no	no	no	no	PD	410	430	no	pT3	negative	no	no	yes	yes	no	yes	no	R0	grade 1-2	CY +	yes
107	13.3929	no	no	yes	no	no	PD	600	802	no	pT1 or T2	negative	no	no	no	no	no	no	no	R0	grade 3-4	CY -	yes
108	11.5357	no	no	no	yes	no	PD	768	11937	yes	pT3	positive	yes	no	no	no	no	yes	no	R1	grade 1-2	CY -	no
109	3.46429	no	no	no	yes	no	PD	586	4638	no	pT3	negative	no	no	no	no	yes	yes	no	R0	grade 1-2	CY -	no
110	3.71429	no	yes	no	no	no	PD	508	978	no	pT3	negative	no	no	no	no	no	yes	no	R0	grade 3-4	CY -	yes
111	8.32143	no	no	yes	no	no	PD	402	1028	no	pT1 or T2	negative	no	no	no	no	no	no	no	R0	grade 3-4	CY -	yes
112	3.67857	no	no	no	no	no	PD	618	2968	no	pT3	positive	yes	yes	no	yes	yes	no	no	R0	grade 1-2	CY -	no
113	2.71429	no	no	yes	no	no	PD	415	357	no	pT3	positive	no	yes	no	yes	no	yes	no	R1	grade 1-2	CY -	yes
114	2.92857	no	no	no	no	no	DP	440	1123	yes	pT3	negative	no	no	no	yes	no	yes	no	R0	grade 1-2	CY -	yes
115	3.35714	no	no	yes	no	no	PD	639	5157	yes	pT3	negative	yes	yes	no	no	yes	yes	no	R0	grade 1-2	CY -	yes
116	10.6071	no	no	no	yes	no	PD	557	830	no	pT3	positive	yes	no	no	yes	no	yes	no	R0	grade 1-2	CY -	yes
117	10.8214	yes	no	no	no	no	PD	651	2085	no	pT3	negative	no	no	yes	no	no	no	no	R0	grade 3-4	CY -	no
118	4.71429	no	no	yes	no	no	PD	588	1613	yes	pT3	negative	no	no	no	no	no	yes	no	R1	grade 1-2	CY -	no
119	8.46429	no	yes	no	no	no	PD	643	1250	no	pT3	negative	no	no	no	yes	yes	yes	no	R0	grade 3-4	CY -	no
120	11.25	yes	no	no	no	no	PD	776	1400	no	pT3	positive	no	yes	no	yes	no	no	no	R1	grade 1-2	CY -	yes
121	11.1429	no	no	yes	no	no	PD	751	865	no	pT3	positive	yes	no	no	yes	yes	yes	yes	R0	grade 1-2	CY -	yes
122	4.03571	no	no	no	no	no	PD	720	2622	no	pT1 or T2	negative	yes	no	no	yes	yes	yes	no	R0	grade 3-4	CY -	yes
123	4.35714	no	no	no	no	yes	DP	333	587	no	pT3	negative	no	no	no	yes	no	no	no	R1	grade 1-2	CY -	yes
124	6.28571	no	no	no	yes	no	DP	436	716	yes	pT3	negative	no	no	yes	yes	no	yes	no	R0	grade 3-4	CY -	yes
125	10	no	no	no	no	no	PD	689	1478	yes	pT3	negative	no	yes	no	no	no	no	no	R0	grade 3-4	CY -	yes
126	4.25	no	no	yes	no	no	PD	674	1100	no	pT3	negative	no	no	no	yes	no	no	no	R0	grade 1-2	CY -	yes
127	10.75	no	yes	no	no	no	PD	804	4000	no	pT3	positive	yes	yes	yes	no	yes	yes	no	R1	grade 1-2	CY -	no
128	11.5357	no	no	no	no	no	PD	731	735	no	pT1 or T2	negative	no	no	no	no	no	no	no	R0	grade 1-2	CY -	yes
129	4.67857	no	no	no	no	no	DP	343	1257	yes	pT3	negative	no	no	no	yes	yes	yes	no	R0	grade 1-2	CY -	no
130	5.42857	no	no	yes	no	no	DP	430	564	yes	pT3	negative	no	no	no	no	yes	no	no	R0	grade 1-2	CY -	yes
131	15.2857	no	no	yes	no	no	DP	461	516	no	pT3	negative	no	no	no	yes	no	no	no	R0	grade 3-4	CY -	yes
132	7.14286	yes	yes	no	no	no	PD	793	867	no	pT3	negative	no	yes	yes	yes	no	yes	no	R0	grade 1-2	CY -	yes
133	7.64286	yes	no	no	no	no	PD	659	1163	no	pT3	negative	no	no	no	yes	no	yes	no	R0	grade 1-2	CY -	yes
134	17.1786	no	no	no	no	no	PD	705	1150	yes	pT1 or T2	negative	no	no	no	no	no	no	no	R0	grade 3-4	CY -	yes
135	7.07143	no	yes	no	no	no	PD	594	1600	no	pT3	negative	no	no	no	yes	no	yes	no	R1	grade 1-2	CY -	yes
136	8.64286	no	yes	no	no	no	PD	651	333	no	pT3	negative	no	no	no	yes	no	no	no	R0	grade 1-2	CY -	yes
137	9.32143	no	no	no	no	no	PD	613	590	no	pT1 or T2	negative	no	no	no	no	no	no	no	R0	grade 3-4	CY -	yes
138	4.17857	no	yes	no	no	no	PD	801	1479	no	pT3	positive	no	yes	yes	yes	yes	no	no	R0	grade 1-2	CY -	yes
139	11.6429	no	yes	no	no	no	DP	276	235	no	pT1 or T2	positive	no	no	no	no	no	no	no	R0	grade 3-4	CY -	yes
140	8.42857	no	no	no	no	no	DP	229	100	no	pT3	negative	no	no	yes	yes	no	no	no	R0	grade 1-2	CY -	yes
141	10.3214	no	no	no	no	no	PD	936	3481	yes	pT1 or T2	negative	no	no	no	no	no	no	no	R0	grade 3-4	CY -	no

## Sheet: Table 3
Case #	OS after surgery (months)	OS censoring; alive: 0, dead: 1	RFS afer surgery (months)	OS censoring; alive: 0, recurence or dead: 1	Grade of local invasion before CRT on CT scans (cT1-T3/cT4)	Estimated operative blood loss (x 100 ml)	Major postoperative complications* (yes/no)	Conducting adjuvant chemotherapy (yes/no)	Pathological grade of local invasion (pT1 or T2/pT3)	Extrapancreatic nerve plexus invasion (no/yes)	Degree of the residual tumor (R0/R1)	Histological response to CRT (grade1-2/3-4)	CY status (CY +/CY - )
1	3.92857	1	2.17857	1	cT4	5.42	yes	no	pT3	yes	R0	grade 1-2	CY +
2	7.5	1	16.5	1	cT4	10.25	no	no	pT3	yes	R0	grade 3-4	CY +
3	41.6786	1	33.25	1	cT4	12.9	no	yes	pT3	no	R0	grade 3-4	CY -
4	11.7857	1	2.21429	1	cT4	8	no	yes	pT3	yes	R1	grade 1-2	CY -
5	98.6786	0	98.6786	0	cT4	3	no	yes	pT1 or T2	no	R0	grade 3-4	CY -
6	21.4643	1	13.3214	1	cT4	8.55	no	yes	pT3	yes	R1	grade 1-2	CY -
7	40.2143	1	10.7143	1	cT1-T3	4.56	no	no	pT1 or T2	no	R0	grade 1-2	CY -
8	22.9286	1	8.42857	1	cT4	4.75	no	yes	pT3	no	R0	grade 1-2	CY -
9	88.5357	0	88.5357	0	cT1-T3	4.46	no	yes	pT3	yes	R0	grade 3-4	CY -
10	86.4286	0	63.5	1	cT4	0.8	no	yes	pT1 or T2	no	R0	grade 3-4	CY -
11	12.7143	1	4.25	1	cT4	11.95	no	yes	pT1 or T2	no	R0	grade 3-4	CY -
12	64.8214	1	48.7143	1	cT4	8.25	no	yes	pT1 or T2	no	R0	grade 3-4	CY -
13	0.571429	1	0.571429	1	cT4	7.96	yes	no	pT1 or T2	no	R0	grade 3-4	CY -
14	54.5357	1	32.75	1	cT4	12.89	no	yes	pT3	no	R0	grade 1-2	CY -
15	57.8214	1	14.1071	1	cT4	3.8	no	yes	pT3	yes	R0	grade 3-4	CY -
16	14.4643	1	7.64286	1	cT4	2.6	no	yes	pT3	yes	R0	grade 3-4	CY -
17	56.1429	0	32.9286	1	cT4	2.34	yes	yes	pT1 or T2	no	R0	grade 3-4	CY -
18	17.3214	1	10.8214	1	cT4	8.63	no	yes	pT1 or T2	no	R0	grade 1-2	CY -
19	39.0357	1	13	1	cT4	4.15	no	yes	pT1 or T2	no	R0	grade 3-4	CY -
20	29.3214	1	10.0357	1	cT4	3.14	no	no	pT3	yes	R0	grade 3-4	CY -
21	48.3571	0	0	1	cT4	7.95	yes	yes	pT3	no	R0	grade 3-4	CY -
22	40.3929	0	40.3929	0	cT1-T3	3.61	no	yes	pT3	no	R0	grade 3-4	CY -
23	42.4286	0	42.4286	0	cT4	4	yes	yes	pT3	no	R0	grade 1-2	CY -
24	42.3571	0	42.3571	0	cT1-T3	4.06	no	yes	pT1 or T2	no	R0	grade 3-4	CY -
25	37.9286	0	37.9286	0	cT4	3.25	no	yes	pT1 or T2	no	R0	grade 3-4	CY -
26	12.2857	1	1	1	cT4	2.38	yes	yes	pT3	no	R0	grade 3-4	CY -
27	35.5714	0	35.5714	0	cT1-T3	7.33	no	yes	pT3	no	R0	grade 1-2	CY -
28	6.92857	1	3.14286	1	cT4	6	yes	no	pT1 or T2	no	R0	grade 3-4	CY -
29	9.39286	1	7.82143	1	cT1-T3	5.77	no	yes	pT1 or T2	no	R0	grade 1-2	CY -
30	25.75	0	25.75	0	cT4	10.1	no	yes	pT1 or T2	no	R0	grade 3-4	CY -
31	24.5	1	17.6429	1	cT4	8.81	yes	yes	pT3	no	R0	grade 1-2	CY -
32	17.4643	1	17.4643	1	cT1-T3	19.35	yes	yes	pT3	yes	R0	grade 1-2	CY -
33	11.1786	1	5.14286	1	cT4	5.61	yes	yes	pT3	yes	R0	grade 1-2	CY -
34	8.03571	0	8.03571	0	cT4	1.2	yes	yes	pT3	no	R0	grade 1-2	CY -
35	14.8214	0	3.42857	1	cT4	1.78	no	yes	pT3	no	R1	grade 1-2	CY -
36	7.28571	0	8.75	1	cT4	1.57	no	yes	pT3	no	R0	grade 1-2	CY -
37	13.2857	0	13.2857	0	cT4	3.47	no	yes	pT3	no	R0	grade 3-4	CY -
38	20.75	1	16.2857	1	cT1-T3	23.8	yes	yes	pT3	no	R0	grade 1-2	CY -
39	80.4643	1	80.4643	1	cT1-T3	2	yes	yes	pT1 or T2	no	R0	grade 1-2	CY -
40	64.8214	1	31.8214	1	cT1-T3	9.43	no	yes	pT1 or T2	no	R0	grade 1-2	CY -
41	13.4286	1	0.107143	1	cT1-T3	6.61	no	yes	pT3	yes	R0	grade 1-2	CY -
42	56.4286	1	56.4286	1	cT1-T3	2.69	yes	yes	pT3	no	R0	grade 3-4	CY -
43	91.5357	0	91.5357	0	cT1-T3	10.03	no	yes	pT1 or T2	no	R0	grade 3-4	CY -
44	46.1429	1	46.1429	1	cT1-T3	4	no	yes	pT3	no	R0	grade 1-2	CY -
45	8.92857	1	0.964286	1	cT1-T3	15	yes	yes	pT3	no	R0	grade 3-4	CY -
46	75.3571	0	75.3571	0	cT1-T3	4.04	no	yes	pT1 or T2	yes	R0	grade 3-4	CY -
47	69.9643	0	69.9643	0	cT1-T3	3.8	no	yes	pT1 or T2	no	R0	grade 3-4	CY -
48	37.8214	1	14.0714	1	cT1-T3	3.23	no	yes	pT3	no	R0	grade 3-4	CY -
49	68.75	0	41.6429	1	cT1-T3	2.81	no	yes	pT3	no	R0	grade 3-4	CY -
50	62.6429	0	62.6429	0	cT1-T3	16.13	no	yes	pT3	yes	R0	grade 1-2	CY -
51	59.8571	1	57.2143	1	cT1-T3	5.97	no	yes	pT1 or T2	no	R0	grade 1-2	CY -
52	13.0714	1	12.6786	1	cT1-T3	4.14	no	yes	pT3	yes	R1	grade 1-2	CY -
53	13.5714	1	4.85714	1	cT1-T3	17.26	yes	yes	pT3	no	R1	grade 1-2	CY -
54	12.3214	1	3.67857	1	cT1-T3	18.14	yes	yes	pT3	no	R0	grade 1-2	CY -
55	11.8929	1	9.28571	1	cT1-T3	8.1	yes	no	pT3	no	R0	grade 1-2	CY -
56	34.5714	0	34.5714	0	cT1-T3	7.32	no	yes	pT3	no	R0	grade 1-2	CY -
57	29.4643	0	29.4643	0	cT1-T3	5	no	yes	pT3	no	R0	grade 3-4	CY -
58	17.5714	0	17.5714	0	cT1-T3	31.81	yes	yes	pT3	yes	R0	grade 3-4	CY -
59	11.3929	0	11.3929	0	cT1-T3	3.81	yes	yes	pT3	no	R0	grade 3-4	CY -
60	13	0	13	0	cT1-T3	1.28	no	yes	pT3	no	R0	grade 3-4	CY -
61	16.7857	1	10.1429	1	cT1-T3	2.27	no	yes	pT3	no	R0	grade 3-4	CY +
62	37.9286	1	15.0714	1	cT1-T3	8	no	yes	pT1 or T2	no	R0	grade 3-4	CY +
63	9.71429	1	2.32143	1	cT1-T3	3.5	no	yes	pT3	no	R0	grade 1-2	CY +
64	11.7143	1	2.92857	1	cT1-T3	19.99	yes	yes	pT3	no	R0	grade 1-2	CY -
65	123.929	0	123.929	0	cT1-T3	8.7	no	yes	pT3	yes	R0	grade 1-2	CY -
66	59.5714	1	27.5357	1	cT1-T3	1.1	no	yes	pT3	no	R0	grade 1-2	CY -
67	98.1071	0	98.1071	0	cT1-T3	2.68	no	yes	pT1 or T2	no	R0	grade 3-4	CY -
68	34.4286	1	5.85714	1	cT1-T3	4.3	no	yes	pT1 or T2	no	R0	grade 1-2	CY -
69	13.8214	1	10.4286	1	cT1-T3	18.83	no	yes	pT3	no	R0	grade 1-2	CY -
70	44.4643	1	44.4643	1	cT1-T3	4.2	no	yes	pT3	no	R0	grade 1-2	CY -
71	92.9643	0	92.9643	0	cT1-T3	6	no	yes	pT3	no	R0	grade 1-2	CY -
72	29.6429	1	29.6429	1	cT1-T3	15.75	yes	no	pT1 or T2	no	R0	grade 1-2	CY -
73	49.0714	1	7.71429	1	cT1-T3	1.51	no	yes	pT1 or T2	no	R0	grade 3-4	CY -
74	88.2857	0	14.9286	1	cT1-T3	12.51	yes	yes	pT3	no	R0	grade 1-2	CY -
75	7.07143	1	5.82143	1	cT1-T3	5.48	yes	yes	pT3	yes	R0	grade 1-2	CY -
76	78.9286	0	78.9286	0	cT1-T3	3.03	no	no	pT1 or T2	no	R0	grade 3-4	CY -
77	12.6429	1	7.82143	1	cT1-T3	1.06	no	yes	pT3	no	R0	grade 3-4	CY -
78	5.21429	1	1.75	1	cT1-T3	5.64	yes	yes	pT3	no	R0	grade 1-2	CY -
79	71.9643	0	71.9643	0	cT1-T3	8.23	yes	yes	pT3	no	R0	grade 1-2	CY -
80	63.8571	1	31.9286	1	cT1-T3	2.3	no	yes	pT3	no	R0	grade 1-2	CY -
81	34.9286	0	17.6786	1	cT1-T3	5.5	no	yes	pT3	no	R0	grade 3-4	CY -
82	53.1071	0	29.8214	1	cT1-T3	8.71	yes	yes	pT1 or T2	no	R0	grade 1-2	CY -
83	11.7143	1	10.9643	1	cT1-T3	6.81	no	no	pT3	no	R0	grade 1-2	CY -
84	6.60714	1	2	1	cT1-T3	1.12	no	no	pT3	yes	R0	grade 1-2	CY -
85	42.3571	1	23.6786	1	cT1-T3	3.09	no	yes	pT1 or T2	no	R0	grade 1-2	CY -
86	61.1786	0	61.1786	0	cT1-T3	4.5	no	yes	pT3	yes	R0	grade 3-4	CY -
87	65.6786	0	65.6786	0	cT1-T3	0.6	no	yes	pT1 or T2	no	R0	grade 1-2	CY -
88	55.9643	0	55.9643	0	cT1-T3	3.56	no	yes	pT1 or T2	no	R0	grade 3-4	CY -
89	19.5714	1	13.0357	1	cT1-T3	2.46	no	yes	pT3	yes	R1	grade 1-2	CY -
90	20.6786	1	7.57143	1	cT1-T3	15	no	yes	pT3	no	R0	grade 1-2	CY -
91	44.8929	1	23.0357	1	cT1-T3	9.25	no	yes	pT1 or T2	no	R0	grade 1-2	CY -
92	55.6429	0	55.6429	0	cT1-T3	28.25	no	yes	pT1 or T2	no	R0	grade 3-4	CY -
93	17.6786	1	17.6786	1	cT1-T3	16.6	no	no	pT1 or T2	no	R0	grade 1-2	CY -
94	47.5	0	3.75	1	cT1-T3	2.5	no	yes	pT3	no	R0	grade 1-2	CY -
95	27.6429	1	27.6429	1	cT1-T3	28.64	yes	no	pT3	no	R0	grade 3-4	CY -
96	25.2143	1	14.1071	1	cT1-T3	1.5	yes	yes	pT1 or T2	no	R0	grade 3-4	CY -
97	47.1071	0	20.3929	1	cT1-T3	3.69	no	yes	pT3	no	R0	grade 1-2	CY -
98	44.7857	0	44.7857	0	cT1-T3	7.7	no	no	pT1 or T2	no	R0	grade 3-4	CY -
99	40.8571	0	32.8571	1	cT1-T3	5.6	no	yes	pT3	no	R0	grade 3-4	CY -
100	26.3214	0	26.3214	0	cT1-T3	4.2	no	yes	pT1 or T2	no	R0	grade 3-4	CY -
101	15.8929	1	3.07143	1	cT1-T3	1.5	no	yes	pT3	no	R0	grade 3-4	CY -
102	21.1786	0	21.1786	0	cT1-T3	2.32	yes	yes	pT3	no	R0	grade 1-2	CY -
103	20.6071	0	20.6071	0	cT1-T3	0.35	no	yes	pT1 or T2	no	R0	grade 1-2	CY -
104	7.82143	1	7.82143	1	cT1-T3	9.58	no	yes	pT1 or T2	no	R0	grade 3-4	CY -
105	16	0	16	0	cT1-T3	3.77	yes	no	pT3	no	R0	grade 3-4	CY -
106	27.3214	1	7.67857	1	cT4	4.3	no	yes	pT3	yes	R0	grade 1-2	CY +
107	83.8929	1	31.0357	1	cT4	8.02	no	yes	pT1 or T2	no	R0	grade 3-4	CY -
108	5.39286	1	3.75	1	cT4	119.37	yes	no	pT3	yes	R1	grade 1-2	CY -
109	7.53571	1	5.32143	1	cT4	46.38	no	no	pT3	yes	R0	grade 1-2	CY -
110	14.2857	1	9.35714	1	cT4	9.78	no	yes	pT3	yes	R0	grade 3-4	CY -
111	30.3214	1	4.10714	1	cT4	10.28	no	yes	pT1 or T2	no	R0	grade 3-4	CY -
112	4.10714	1	4.10714	1	cT4	29.68	no	no	pT3	no	R0	grade 1-2	CY -
113	32.7857	1	13.8929	1	cT4	3.57	no	yes	pT3	yes	R1	grade 1-2	CY -
114	11.8214	1	11.8214	1	cT4	11.23	yes	yes	pT3	yes	R0	grade 1-2	CY -
115	24.4643	1	20.8571	1	cT4	51.57	yes	yes	pT3	yes	R0	grade 1-2	CY -
116	27.6429	1	19.2857	1	cT4	8.3	no	yes	pT3	yes	R0	grade 1-2	CY -
117	8.14286	1	6.17857	1	cT4	20.85	no	no	pT3	no	R0	grade 3-4	CY -
118	28.1429	1	27.7857	1	cT4	16.13	yes	no	pT3	yes	R1	grade 1-2	CY -
119	30.8571	1	13.5357	1	cT4	12.5	no	no	pT3	yes	R0	grade 3-4	CY -
120	13.8929	1	12	1	cT4	14	no	yes	pT3	no	R1	grade 1-2	CY -
121	76.8929	1	67.2857	1	cT4	8.65	no	yes	pT3	yes	R0	grade 1-2	CY -
122	92.5714	0	92.5714	0	cT4	26.22	no	yes	pT1 or T2	yes	R0	grade 3-4	CY -
123	59.3929	1	15.9643	1	cT4	5.87	no	yes	pT3	no	R1	grade 1-2	CY -
124	63.0357	1	21.1786	1	cT4	7.16	yes	yes	pT3	yes	R0	grade 3-4	CY -
125	80.7143	0	80.7143	0	cT4	14.78	yes	yes	pT3	no	R0	grade 3-4	CY -
126	7.07143	1	0.214286	1	cT1-T3	11	no	yes	pT3	no	R0	grade 1-2	CY -
127	8.32143	1	2.14286	1	cT4	40	no	no	pT3	yes	R1	grade 1-2	CY -
128	68.2857	0	68.2857	0	cT4	7.35	no	yes	pT1 or T2	no	R0	grade 1-2	CY -
129	0.892857	1	0.892857	1	cT4	12.57	yes	no	pT3	yes	R0	grade 1-2	CY -
130	18.6429	1	6.89286	1	cT4	5.64	yes	yes	pT3	no	R0	grade 1-2	CY -
131	59.5	0	12.4286	1	cT4	5.16	no	yes	pT3	no	R0	grade 3-4	CY -
132	14.8571	1	4.67857	1	cT4	8.67	no	yes	pT3	yes	R0	grade 1-2	CY -
133	26.6071	1	20.9643	1	cT4	11.63	no	yes	pT3	yes	R0	grade 1-2	CY -
134	46.6429	0	46.6429	0	cT4	11.5	yes	yes	pT1 or T2	no	R0	grade 3-4	CY -
135	34.6071	1	21.25	1	cT4	16	no	yes	pT3	yes	R1	grade 1-2	CY -
136	17.4643	1	16.5	1	cT4	3.33	no	yes	pT3	no	R0	grade 1-2	CY -
137	36.0714	0	36.0714	0	cT4	5.9	no	yes	pT1 or T2	no	R0	grade 3-4	CY -
138	28.75	1	14.75	1	cT1-T3	14.79	no	yes	pT3	no	R0	grade 1-2	CY -
139	18.4286	1	2.67857	1	cT4	2.35	no	yes	pT1 or T2	no	R0	grade 3-4	CY -
140	26.2143	0	19.2857	1	cT4	1	no	yes	pT3	no	R0	grade 1-2	CY -
141	0.142857	1	0.142857	1	cT4	34.81	yes	no	pT1 or T2	no	R0	grade 3-4	CY -

## Sheet: Figure 2A
Case #	CY +/CY -/no resection after CRT	OS after initial treatment (months)	OS censoring; alive: 0, dead: 1
1	CY -	0.843112	1
2	CY -	3.47449	1
3	CY -	0.604592	1
4	CY -	0.392857	1
5	CY -	0.642857	1
6	CY -	1.3801	1
7	CY -	0.278061	1
8	CY -	1.69643	1
9	CY -	1.26786	1
10	CY -	0.526786	1
11	CY -	0.547194	1
12	CY -	4.52296	0
13	CY -	0.993622	1
14	CY -	1.36607	1
15	CY -	0.677296	1
16	CY -	1.17347	1
17	CY -	3.00893	1
18	CY -	2.25638	1
19	CY -	3.85077	0
20	CY -	1.40434	1
21	CY -	1.33801	1
22	CY -	0.628827	1
23	CY -	0.897959	1
24	CY -	0.579082	1
25	CY -	3.68112	0
26	CY -	1.01276	1
27	CY -	1.7551	1
28	CY -	1.65051	1
29	CY -	2.4949	1
30	CY -	0.594388	1
31	CY -	3.14413	1
32	CY -	3.45026	0
33	CY -	2.2551	1
34	CY -	3.4375	0
35	CY -	3.43495	0
36	CY -	2.27679	1
37	CY -	1.20536	1
38	CY -	1.09311	1
39	CY -	3.28571	0
40	CY -	2.47577	1
41	CY -	1.91327	1
42	CY -	3.2398	0
43	CY -	3.32908	0
44	CY -	3.20408	0
45	CY -	0.404337	1
46	CY -	0.360969	1
47	CY -	1.76276	1
48	CY -	3.03316	0
49	CY -	0.568878	1
50	CY -	0.58801	1
51	CY -	2.60842	1
52	CY -	0.681122	1
53	CY -	0.320153	1
54	CY -	2.85077	0
55	CY -	0.445153	1
56	CY -	2.83929	0
57	CY -	0.19898	1
58	CY -	2.72704	0
59	CY -	2.72321	0
60	CY -	0.16199	1
61	CY -	2.38776	1
62	CY -	1.36352	0
63	CY -	0.859694	1
64	CY -	1.49745	1
65	CY -	2.13648	0
66	CY -	2.67092	0
67	CY -	2.58801	0
68	CY -	0.668367	1
69	CY -	0.372449	1
70	CY -	1.66199	1
71	CY -	2.36607	0
72	CY -	0.785714	1
73	CY -	2.125	1
74	CY -	2.25128	1
75	CY -	2.41837	0
76	CY -	1.22321	1
77	CY -	2.27423	1
78	CY -	0.660714	1
79	CY -	2.44515	0
80	CY -	2.27934	0
81	CY -	1.48852	1
82	CY -	0.649235	1
83	CY -	2.16837	0
84	CY -	0.932398	1
85	CY -	2.13265	0
86	CY -	0.804847	1
87	CY -	0.873724	1
88	CY -	1.75255	1
89	CY -	0.647959	1
90	CY -	2.09694	0
91	CY -	0.756378	1
92	CY -	1.53699	1
93	CY -	0.778061	1
94	CY -	2.04592	0
95	CY -	1.2602	1
96	CY -	0.5625	1
97	CY -	1.17857	1
98	CY -	1.06122	1
99	CY -	1.85587	0
100	CY -	1.97321	0
101	CY -	1.7602	0
102	CY -	1.62117	0
103	CY -	1.62372	0
104	CY -	1.79337	0
105	CY -	1.64923	0
106	CY -	1.63393	0
107	CY -	1.17602	1
108	CY -	0.594388	1
109	CY -	1.49362	0
110	CY -	0.580357	1
111	CY -	1.42092	0
112	CY -	0.358418	1
113	CY -	1.35204	0
114	CY -	1.07398	1
115	CY -	0.517857	1
116	CY -	1.17092	0
117	CY -	1.23724	0
118	CY -	1.02423	1
119	CY -	1.17985	0
120	CY -	1.08163	0
121	CY -	0.729592	1
122	CY -	1.04719	0
123	CY -	0.603316	1
124	CY -	0.67602	1
125	CY -	0.429847	0
126	CY -	0.871173	0
127	CY -	0.716837	0
128	CY -	0.700255	0
129	CY -	0.854592	0
130	CY -	0.399235	1
131	CY -	0.373724	1
132	CY -	0.692602	0
133	CY -	0.644133	0
134	CY -	0.65051	0
135	CY -	0.649235	0
136	CY +	1.07908	1
137	CY +	1.46939	1
138	CY +	0.316327	1
139	CY +	0.529337	1
140	CY +	0.776786	1
141	CY +	0.424745	1
142	no resection	0.251276	1
143	no resection	0.34949	1
144	no resection	0.561224	1
145	no resection	0.303571	1
146	no resection	1.49362	1
147	no resection	0.798469	1
148	no resection	0.331633	1
149	no resection	0.340561	1
150	no resection	0.218112	1
151	no resection	0.459184	1
152	no resection	0.771684	1
153	no resection	1.70281	1
154	no resection	0.822704	1
155	no resection	1.06378	1
156	no resection	0.658163	1
157	no resection	0.341837	1
158	no resection	0.544643	1
159	no resection	0.456633	1
160	no resection	0.772959	1
161	no resection	0.729592	1
162	no resection	0.36352	1
163	no resection	0.21301	1
164	no resection	0.414541	1
165	no resection	0.989796	1
166	no resection	0.957908	1
167	no resection	0.302296	1
168	no resection	0.469388	1
169	no resection	0.25	1
170	no resection	0.869898	1
171	no resection	0.807398	1
172	no resection	0.292092	1
173	no resection	0.432398	1
174	no resection	1.9375	1
175	no resection	1.24872	1
176	no resection	0.32398	1
177	no resection	0.359694	1
178	no resection	0.840561	1
179	no resection	0.531888	1
180	no resection	0.704082	1
181	no resection	0.732143	1
182	no resection	1.29719	1
183	no resection	0.30102	1
184	no resection	0.243622	1
185	no resection	0.46301	1
186	no resection	1.52423	1
187	no resection	0.776786	1
188	no resection	2.82653	1
189	no resection	0.971939	1
190	no resection	2.56505	1
191	no resection	0.581633	1
192	no resection	0.719388	1
193	no resection	1.0574	1
194	no resection	0.334184	1
195	no resection	0.77551	1
196	no resection	0.167092	1
197	no resection	0.829082	1
198	no resection	0.593112	1
199	no resection	1.28954	1
200	no resection	0.577806	1
201	no resection	0.410714	1
202	no resection	0.292092	1
203	no resection	0.378827	1
204	no resection	0.167092	1
205	no resection	0.353316	1
206	no resection	0.456633	1
207	no resection	0.723214	1
208	no resection	0.727041	1
209	no resection	1.27551	1
210	no resection	0.663265	1
211	no resection	0.317602	1
212	no resection	0.281888	1
213	no resection	1.15051	1
214	no resection	0.493622	1
215	no resection	0.464286	1
216	no resection	0.905612	1
217	no resection	0.329082	1
218	no resection	0.711735	1
219	no resection	0.568878	1
220	no resection	0.781888	1
221	no resection	0.817602	1
222	no resection	1.74107	1
223	no resection	0.609694	1
224	no resection	0.459184	1
225	no resection	0.815051	1
226	no resection	0.409439	1
227	no resection	0.667092	1
228	no resection	0.6875	0
229	no resection	0.422194	1
230	no resection	0.684949	1
231	no resection	1.22832	1
232	no resection	0.403061	1
233	no resection	0.414541	1
234	no resection	0.30102	1
235	no resection	0.408163	1
236	no resection	1.14031	1
237	no resection	0.47449	1
238	no resection	1.04592	1
239	no resection	0.414541	1
240	no resection	0.954082	0
241	no resection	1.41582	1
242	no resection	0.303571	1
243	no resection	0.594388	1
244	no resection	0.394133	1
245	no resection	0.47449	1
246	no resection	0.40051	1
247	no resection	0.436224	1
248	no resection	1.84566	0
249	no resection	1.66454	0
250	no resection	0.621173	1
251	no resection	0.885204	0
252	no resection	1.39158	1
253	no resection	0.760204	1
254	no resection	0.69898	1
255	no resection	0.280612	1
256	no resection	0.743622	1
257	no resection	0.862245	1
258	no resection	0.466837	1
259	no resection	0.47449	1
260	no resection	0.576531	1
261	no resection	0.33801	1
262	no resection	0.508929	1
263	no resection	0.33801	1
264	no resection	0.572704	1
265	no resection	1.27934	0
266	no resection	1.03571	1
267	no resection	0.5	1
268	no resection	1.13776	0
269	no resection	0.482143	1
270	no resection	1.10587	0
271	no resection	0.516582	0
272	no resection	0.332908	1
273	no resection	0.391582	1
274	no resection	0.918367	1
275	no resection	0.480867	1
276	no resection	0.16199	1
277	no resection	0.385204	1
278	no resection	0.362245	1
279	no resection	0.627551	1
280	no resection	1.0051	0
281	no resection	0.127551	1
282	no resection	0.878827	1
283	no resection	0.706633	1
284	no resection	0.239796	1
285	no resection	0.706633	0
286	no resection	0.248724	0
287	no resection	0.720663	0
288	no resection	0.59949	0
289	no resection	0.174745	1
290	no resection	0.465561	1
291	no resection	0.66199	0
292	no resection	0.116071	0
293	no resection	0.582908	0

## Sheet: Figure 2B, 2C
Case #	OS after surgery (months)	OS censoring; alive: 0, dead: 1	RFS afer surgery (months)	OS censoring; alive: 0, recurence or dead: 1	CY status (CY +/CY - )
1	3.92857	1	2.17857	1	CY +
2	7.5	1	16.5	1	CY +
3	41.6786	1	33.25	1	CY -
4	11.7857	1	2.21429	1	CY -
5	98.6786	0	98.6786	0	CY -
6	21.4643	1	13.3214	1	CY -
7	40.2143	1	10.7143	1	CY -
8	22.9286	1	8.42857	1	CY -
9	88.5357	0	88.5357	0	CY -
10	86.4286	0	63.5	1	CY -
11	12.7143	1	4.25	1	CY -
12	64.8214	1	48.7143	1	CY -
13	0.571429	1	0.571429	1	CY -
14	54.5357	1	32.75	1	CY -
15	57.8214	1	14.1071	1	CY -
16	14.4643	1	7.64286	1	CY -
17	56.1429	0	32.9286	1	CY -
18	17.3214	1	10.8214	1	CY -
19	39.0357	1	13	1	CY -
20	29.3214	1	10.0357	1	CY -
21	48.3571	0	0	1	CY -
22	40.3929	0	40.3929	0	CY -
23	42.4286	0	42.4286	0	CY -
24	42.3571	0	42.3571	0	CY -
25	37.9286	0	37.9286	0	CY -
26	12.2857	1	1	1	CY -
27	35.5714	0	35.5714	0	CY -
28	6.92857	1	3.14286	1	CY -
29	9.39286	1	7.82143	1	CY -
30	25.75	0	25.75	0	CY -
31	24.5	1	17.6429	1	CY -
32	17.4643	1	17.4643	1	CY -
33	11.1786	1	5.14286	1	CY -
34	8.03571	0	8.03571	0	CY -
35	14.8214	0	3.42857	1	CY -
36	7.28571	0	8.75	1	CY -
37	13.2857	0	13.2857	0	CY -
38	20.75	1	16.2857	1	CY -
39	80.4643	1	80.4643	1	CY -
40	64.8214	1	31.8214	1	CY -
41	13.4286	1	0.107143	1	CY -
42	56.4286	1	56.4286	1	CY -
43	91.5357	0	91.5357	0	CY -
44	46.1429	1	46.1429	1	CY -
45	8.92857	1	0.964286	1	CY -
46	75.3571	0	75.3571	0	CY -
47	69.9643	0	69.9643	0	CY -
48	37.8214	1	14.0714	1	CY -
49	68.75	0	41.6429	1	CY -
50	62.6429	0	62.6429	0	CY -
51	59.8571	1	57.2143	1	CY -
52	13.0714	1	12.6786	1	CY -
53	13.5714	1	4.85714	1	CY -
54	12.3214	1	3.67857	1	CY -
55	11.8929	1	9.28571	1	CY -
56	34.5714	0	34.5714	0	CY -
57	29.4643	0	29.4643	0	CY -
58	17.5714	0	17.5714	0	CY -
59	11.3929	0	11.3929	0	CY -
60	13	0	13	0	CY -
61	16.7857	1	10.1429	1	CY +
62	37.9286	1	15.0714	1	CY +
63	9.71429	1	2.32143	1	CY +
64	11.7143	1	2.92857	1	CY -
65	123.929	0	123.929	0	CY -
66	59.5714	1	27.5357	1	CY -
67	98.1071	0	98.1071	0	CY -
68	34.4286	1	5.85714	1	CY -
69	13.8214	1	10.4286	1	CY -
70	44.4643	1	44.4643	1	CY -
71	92.9643	0	92.9643	0	CY -
72	29.6429	1	29.6429	1	CY -
73	49.0714	1	7.71429	1	CY -
74	88.2857	0	14.9286	1	CY -
75	7.07143	1	5.82143	1	CY -
76	78.9286	0	78.9286	0	CY -
77	12.6429	1	7.82143	1	CY -
78	5.21429	1	1.75	1	CY -
79	71.9643	0	71.9643	0	CY -
80	63.8571	1	31.9286	1	CY -
81	34.9286	0	17.6786	1	CY -
82	53.1071	0	29.8214	1	CY -
83	11.7143	1	10.9643	1	CY -
84	6.60714	1	2	1	CY -
85	42.3571	1	23.6786	1	CY -
86	61.1786	0	61.1786	0	CY -
87	65.6786	0	65.6786	0	CY -
88	55.9643	0	55.9643	0	CY -
89	19.5714	1	13.0357	1	CY -
90	20.6786	1	7.57143	1	CY -
91	44.8929	1	23.0357	1	CY -
92	55.6429	0	55.6429	0	CY -
93	17.6786	1	17.6786	1	CY -
94	47.5	0	3.75	1	CY -
95	27.6429	1	27.6429	1	CY -
96	25.2143	1	14.1071	1	CY -
97	47.1071	0	20.3929	1	CY -
98	44.7857	0	44.7857	0	CY -
99	40.8571	0	32.8571	1	CY -
100	26.3214	0	26.3214	0	CY -
101	15.8929	1	3.07143	1	CY -
102	21.1786	0	21.1786	0	CY -
103	20.6071	0	20.6071	0	CY -
104	7.82143	1	7.82143	1	CY -
105	16	0	16	0	CY -
106	27.3214	1	7.67857	1	CY +
107	83.8929	1	31.0357	1	CY -
108	5.39286	1	3.75	1	CY -
109	7.53571	1	5.32143	1	CY -
110	14.2857	1	9.35714	1	CY -
111	30.3214	1	4.10714	1	CY -
112	4.10714	1	4.10714	1	CY -
113	32.7857	1	13.8929	1	CY -
114	11.8214	1	11.8214	1	CY -
115	24.4643	1	20.8571	1	CY -
116	27.6429	1	19.2857	1	CY -
117	8.14286	1	6.17857	1	CY -
118	28.1429	1	27.7857	1	CY -
119	30.8571	1	13.5357	1	CY -
120	13.8929	1	12	1	CY -
121	76.8929	1	67.2857	1	CY -
122	92.5714	0	92.5714	0	CY -
123	59.3929	1	15.9643	1	CY -
124	63.0357	1	21.1786	1	CY -
125	80.7143	0	80.7143	0	CY -
126	7.07143	1	0.214286	1	CY -
127	8.32143	1	2.14286	1	CY -
128	68.2857	0	68.2857	0	CY -
129	0.892857	1	0.892857	1	CY -
130	18.6429	1	6.89286	1	CY -
131	59.5	0	12.4286	1	CY -
132	14.8571	1	4.67857	1	CY -
133	26.6071	1	20.9643	1	CY -
134	46.6429	0	46.6429	0	CY -
135	34.6071	1	21.25	1	CY -
136	17.4643	1	16.5	1	CY -
137	36.0714	0	36.0714	0	CY -
138	28.75	1	14.75	1	CY -
139	18.4286	1	2.67857	1	CY -
140	26.2143	0	19.2857	1	CY -
141	0.142857	1	0.142857	1	CY -
